# Supplementary material for: Metabolic Scaling in Birds and Mammals: How Taxon Divergence Time, Phylogeny, and Metabolic Rate Affect the Relationship between Scaling Exponents and Intercepts
Source: Biology (Basel). 2022 Jul 18;11(7):1067. doi: 10.3390/biology11071067 (PMC9312277; doi:10.3390/biology11071067)
Supplement: Supplementary file 1 [file biology-11-01067-s001.zip]

Archive with 2 entries (2 files):
- Suppl. Table S2 Avian BMR.pdf
- Suppl.Table S1 Mammalian BMR.xlsx
